# Supplementary material for: Serum Levels of Urokinase Plasminogen Activator Receptor (suPAR) Discriminate Moderate Uncontrolled from Severe Asthma
Source: J Pers Med. 2022 Oct 28;12(11):1776. doi: 10.3390/jpm12111776 (PMC9693242; doi:10.3390/jpm12111776)
Supplement: Supplementary file 1 [file jpm-12-01776-s001.zip]

Archive with 1 entries (1 files):
- jpm-1954642-supplementary.pdf
